# Supplementary material for: Enhancing the Separation Performance of Chitosan Membranes Through the Blending with Deep Eutectic Solvents for the Pervaporation of Polar/Non-Polar Organic Mixtures
Source: Membranes (Basel). 2024 Nov 11;14(11):237. doi: 10.3390/membranes14110237 (PMC11596667; doi:10.3390/membranes14110237)
Supplement: Supplementary file 1 [file membranes-14-00237-s001.zip]

Archive with 1 entries (1 files):
- membranes-3304386-supplementary.pdf
